# Supplementary material for: Synthesis of Organic–Inorganic Hybrid Perovskite/MOF Composites from Pb–MOF Using a Mechanochemical Method
Source: Molecules. 2023 Jun 27;28(13):5021. doi: 10.3390/molecules28135021 (PMC10343487; doi:10.3390/molecules28135021)
Supplement: Supplementary file 1 [file molecules-28-05021-s001.zip]

Archive with 1 entries (1 files):
- molecules-2463691-supplementary.pdf
